# Supplementary material for: Challenges in Using the Official Italian Method to Detect Bovine Whey Proteins in Protected Designation of Origin Buffalo Mozzarella: A Proteomic Approach to Face Observed Limits
Source: Foods. 2025 Feb 27;14(5):822. doi: 10.3390/foods14050822 (PMC11898797; doi:10.3390/foods14050822)
Supplement: Supplementary file 1 [file foods-14-00822-s001.zip]

Archive with 1 entries (1 files):
- foods-3458908-supplementary.pdf
